# Supplementary material for: A bidirectional corticoamygdala circuit for the encoding and retrieval of detailed reward memories
Source: eLife. 2021 Jun 18;10:e68617. doi: 10.7554/eLife.68617 (PMC8266390; doi:10.7554/eLife.68617)
Supplement: Source code 1. [file elife-68617-code1.zip]

Archive with 1 entries (1 files):
- WassumLab_PhotometryPipeline.m
